# Supplementary material for: MiRNA-124-3p.1 sensitizes hepatocellular carcinoma cells to sorafenib by regulating FOXO3a by targeting AKT2 and SIRT1
Source: Cell Death Dis. 2022 Jan 10;13(1):35. doi: 10.1038/s41419-021-04491-0 (PMC8748751; doi:10.1038/s41419-021-04491-0)
Supplement: Supplementary file 1 — Supplementary Table 1,Correlation between miR-124-3p.1 expression and HCC clinicopathological parameters. [file 41419_2021_4491_MOESM1_ESM.xlsx]

## Sheet: Table 1
Supplementary Table 1. Correlation between miR-124-3p.1 expression and HCC clinicopathological parameters
Parameters		n	miR-124-3p.1		P-value
			low (n=60)	high (n=61)
Sex
	Male	70	39	31	0.114
	Female	51	21	30
Age (years)
	< 50	40	22	18	0.403
	³ 50	81	38	43
Cirrhosis
	Absence	27	14	13	0.789
	Presence	94	46	48
Tumor number
	Single	97	45	52	0.158
	Multiple	24	15	9
Tumor size (cm)
	< 5	104	49	55	0.179
	 5	17	11	6
HBV infection
	Absence	18	14	4	0.009*
	Presence	103	46	57
Microvascular invasion
	Absence	80	33	47	0.010*
	Presence	41	27	14
AFP
	< 20	58	20	38	0.001*
	³ 20	63	40	23
*P < 0.05
