# Supplementary material for: MiRNA-124-3p.1 sensitizes hepatocellular carcinoma cells to sorafenib by regulating FOXO3a by targeting AKT2 and SIRT1
Source: Cell Death Dis. 2022 Jan 10;13(1):35. doi: 10.1038/s41419-021-04491-0 (PMC8748751; doi:10.1038/s41419-021-04491-0)
Supplement: Supplementary file 2 — Supplementary Table 2. Univariate analyses of prognostic factors for recurrence-free survival. [file 41419_2021_4491_MOESM2_ESM.xlsx]

## Sheet: Table 2
Supplementary Table 2. Univariate analyses of prognostic factors for recurrence-free survival
Parameters		n	Chi-squared	P-value
Sex			0.146	0.703
	Male	70
	Female	51
Age (years)			1.956	0.162
	< 50	40
	³ 50	81
Cirrhosis			1.289	0.256
	Absence	27
	Presence	94
Tumor number			0.213	0.644
	Single	97
	Multiple	24
Tumor size (cm)			0.002	0.96
	< 5	104
	³ 5	17
HBV infection			1.641	0.2
	Absence	18
	Presence	103
Microvascular invasion			4.273	0.039*
	Absence	80
	Presence	41
AFP			4.439	0.035*
	< 20	58
	³ 20	63
MiR-124-3p.1 expression			12.98	<0.001*
	low	60
	high	61
*P < 0.05
