# Supplementary material for: MiRNA-124-3p.1 sensitizes hepatocellular carcinoma cells to sorafenib by regulating FOXO3a by targeting AKT2 and SIRT1
Source: Cell Death Dis. 2022 Jan 10;13(1):35. doi: 10.1038/s41419-021-04491-0 (PMC8748751; doi:10.1038/s41419-021-04491-0)
Supplement: Supplementary file 3 — Supplementary Table 3. Multivariate analyses of prognostic factors for recurrence-free survival. [file 41419_2021_4491_MOESM3_ESM.xlsx]

## Sheet: Table 1
Table 1 Correlation between miR-182-5p expression and HCC clinicopathological parameters
Parameters		n	miR-124-3p.1		P value
			low (n=60)	high (n=61)
Gender
	Male	70	39	31	0.114
	Female	51	21	30
Age (years)
	＜50	40	22	18	0.403
	≥50	81	38	43
Cirrhosis
	Absence	27	14	13	0.789
	Presence	94	46	48
Tumor number
	Single	97	45	52	0.158
	Multiple	24	15	9
Tumor size (cm)
	＜5	104	49	55	0.179
	≥5	17	11	6
HBV infection
	Absence	18	14	4	0.009*
	Presence	103	46	57
Micro vein invasion
	Absence	80	33	47	0.010*
	Presence	41	27	14
AFP
	<20	58	20	38	0.001*
	≥20	63	40	23
*P＜0.05

## Sheet: Table 2
Table 2 Univariate analyses of prognostic factors for recurrence free survivals
Parameters		n	Chi-square	P value
Gender			0.146	0.703
	Male	70
	Female	51
Age (years)			1.956	0.162
	＜50	40
	≥50	81
Cirrhosis			1.289	0.256
	Absence	27
	Presence	94
Tumor number			0.213	0.644
	Single	97
	Multiple	24
Tumor size (cm)			0.002	0.96
	＜5	104
	≥5	17
HBV infection			1.641	0.2
	Absence	18
	Presence	103
Micro vein invasion			4.273	0.039*
	Absence	80
	Presence	41
AFP			4.439	0.035*
	<20	58
	≥20	63
MiR-124-3p.1 expression			12.98	＜0.001*
	low	60
	high	61
*P＜0.05

## Sheet: Table3
Supplementary Table 3. Multivariate analyses of prognostic factors for recurrence-free survival
Parameters	Multivariate analyses
	HR	95% CI	P value
MiR-124-3p.1 expression	0.611	0.399-0.937	0.024 *
Microvascular invasion	1.506	0.983-2.309	0.06
AFP	1.389	0.918-2.102	0.12
*P < 0.05
